# Supplementary material for: Determinants in the Underdiagnosis of COPD in Spain—CONOCEPOC Study
Source: J Clin Med. 2022 May 9;11(9):2670. doi: 10.3390/jcm11092670 (PMC9105961; doi:10.3390/jcm11092670)
Supplement: Supplementary file 1 [file jcm-11-02670-s001.zip]

Archive with 1 entries (1 files):
- jcm-1657318-supplementary.pdf
